# Supplementary material for: Impact of Metabolic Dysfunction-Associated Steatotic Liver Disease on Fatigue and Pruritus in Primary Sclerosing Cholangitis: A U.S. Single-Center Study
Source: J Clin Med. 2025 Nov 14;14(22):8083. doi: 10.3390/jcm14228083 (PMC12653078; doi:10.3390/jcm14228083)
Supplement: Supplementary file 1 [file jcm-14-08083-s001.zip]

Archive with 1 entries (1 files):
- jcm-3934383-supplementary.pdf
